# Supplementary material for: A Bio-Economic Evaluation of Var, LnVar, and r-Auto Resilience Indicators in Czech Holstein Cattle
Source: Animals (Basel). 2025 Dec 14;15(24):3593. doi: 10.3390/ani15243593 (PMC12729534; doi:10.3390/ani15243593)
Supplement: Supplementary file 1 [file animals-15-03593-s001.zip]

Archive with 1 entries (1 files):
- animals-4008017-supplementary.pdf
